# Supplementary material for: Evaluation of material effects on three-dimensional cultured skeletal muscle cells for biohybrid robots
Source: Front Robot AI. 2026 Apr 21;13:1778864. doi: 10.3389/frobt.2026.1778864 (PMC13138982; doi:10.3389/frobt.2026.1778864)
Supplement: Supplementary file 1 [file Table2.xlsx]

## Sheet: Rate (2)
		i) C	ii) MgF	iii) MgC	iv) MC
	Fabrication success rate (％)	62.5	84.6154	70	100
	Fabrication success rate (%) = (Number of tissues successfully formed in the mold / Total number of mold injections) * 100
