# Supplementary material for: Evaluation of material effects on three-dimensional cultured skeletal muscle cells for biohybrid robots
Source: Front Robot AI. 2026 Apr 21;13:1778864. doi: 10.3389/frobt.2026.1778864 (PMC13138982; doi:10.3389/frobt.2026.1778864)
Supplement: Supplementary file 2 [file Table1.xlsx]

## Sheet: Duration
i) C									ii) MgF									iii) CMg									iv) CM
Sample No.	Stimulus No.	Contractile force (mN)							Sample No.	Stimulus No.	Contractile force (mN)							Sample No.	Stimulus No.	Contractile force (mN)							Sample No.	Stimulus No.	Contractile force (mN)
		Duration (ON, ms)									Duration (ON, ms)									Duration (ON, ms)									Duration (ON, ms)
		10	20	50	100	200	500				10	20	50	100	200	500				10	20	50	100	200	500				10	20	50	100	200	500
1	1	0.178183	0.185872	0.191232	0.187244	0.186742	0.195013		1	1	0.231223	0.24301	0.295635	0.295278	0.315084	0.300832		1	1	0.173994	0.196094	0.232466	0.227237	0.237652	0.235078		1	1	0.0895521	0.0915631	0.383661	0.649134	1.9797	1.83024
1	2	0.175501	0.176787	0.20356	0.185066	0.214096	0.1949		1	2	0.226733	0.235607	0.275928	0.29551	0.311146	0.301786		1	2	0.183529	0.201983	0.208415	0.231162	0.232958	0.244113		1	2	0.102095	0.0707901	0.0801137	0.347391	1.79187	1.98848
1	3	0.175005	0.179714	0.19132	0.20508	0.213938	0.19641		1	3	0.225694	0.249643	0.289165	0.294654	0.299002	0.301106		1	3	0.18425	0.201336	0.194988	0.236447	0.233031	0.233949		1	3	0.0734861	0.100156	0.214331	0.355142	1.90221	1.95377
1	4	0.185693	0.178357	0.183456	0.198938	0.202334	0.183675		1	4	0.222916	0.245194	0.297801	0.304475	0.288551	0.310402		1	4	0.178763	0.188541	0.229361	0.219906	0.210615	0.244253		1	4	0.0882449	0.065852	0.267425	0.390575	1.83552	1.94764
1	5	0.183271	0.181795	0.178836	0.192923	0.214749	0.184171		1	5	0.268569	0.242288	0.288517	0.294653	0.305237	0.31042		1	5	0.177215	0.190062	0.213835	0.232508	0.237221	0.255542		1	5	0.0573581	0.0709426	0.311758	0.699888	1.93213	1.94458
2	1	0.182706	0.181999	0.195502	0.182179	0.20777	0.20715		2	1	0.229581	0.360582	0.453383	0.53617	0.460993	0.453366		2	1	0.189261	0.230544	0.428633	0.475858	0.467563	0.493749		2	1	0.0769936	0.0644563	0.324628	0.518204	1.59652	1.73212
2	2	0.18612	0.188132	0.195748	0.184176	0.198843	0.201922		2	2	0.211382	0.387774	0.500869	0.549667	0.513107	0.486469		2	2	0.183353	0.217004	0.425215	0.466108	0.47104	0.478803		2	2	0.0635307	0.057785	0.26683	0.23156	1.24018	1.50886
2	3	0.188588	0.199184	0.185301	0.183413	0.224767	0.207936		2	3	0.225141	0.358207	0.511627	0.58007	0.495259	0.498269		2	3	0.180369	0.190167	0.419589	0.480818	0.471799	0.491767		2	3	0.0698006	0.0641572	0.327025	0.394461	1.57368	1.7682
2	4	0.180305	0.199395	0.193757	0.182511	0.201593	0.196788		2	4	0.226781	0.374907	0.492338	0.574622	0.477028	0.49125		2	4	0.192477	0.211026	0.436679	0.461423	0.466151	0.48392		2	4	0.0672897	0.0696276	0.11658	0.475529	1.44428	1.61177
2	5	0.176745	0.192446	0.185585	0.209672	0.195253	0.204294		2	5	0.227501	0.357668	0.499377	0.575275	0.480339	0.483794		2	5	0.182588	0.272067	0.453837	0.464733	0.463241	0.486541		2	5	0.0683883	0.0694306	0.180852	0.588677	1.57247	1.72416
3	1	0.191566	0.203634	0.217462	0.18664	0.199172	0.198504		3	1	0.211568	0.172902	0.390955	0.483545	0.485534	0.507667		3	1	0.223789	0.389556	1.21519	1.31636	1.36009	1.34239		3	1	0.0902265	0.0813174	0.0814006	0.719874	2.09268	2.32959
3	2	0.198374	0.186205	0.200046	0.234707	0.207394	0.188209		3	2	0.127241	0.119424	0.392519	0.502339	0.533221	0.499902		3	2	0.19356	0.259541	1.15618	1.2917	1.36766	1.38535		3	2	0.067476	0.130527	0.229204	0.851318	2.1998	2.40488
3	3	0.19784	0.197741	0.190894	0.201257	0.202391	0.170392		3	3	0.103467	0.154931	0.375068	0.454954	0.468624	0.478892		3	3	0.183117	0.361053	1.10348	1.26561	1.35958	1.37269		3	3	0.0816461	0.113907	0.248005	0.761917	2.09849	2.42762
3	4	0.209104	0.19686	0.184163	0.201903	0.185081	0.205121		3	4	0.0933439	0.143262	0.366463	0.508831	0.526475	0.494791		3	4	0.210203	0.363554	1.13084	1.27505	1.33222	1.37076		3	4	0.097771	0.101958	0.321426	0.130785	2.15953	2.39739
3	5	0.209105	0.134844	0.211975	0.19084	0.197325	0.188379		3	5	0.0719885	0.158423	0.351214	0.493851	0.500691	0.525251		3	5	0.217386	0.319453	1.12233	1.27516	1.33301	1.34511		3	5	0.100739	0.0796326	0.358473	0.416046	2.15067	2.41246
4	1	0	0	0.0339568	0.341516	0.559724	0.639185		4	1	0.193304	0.288221	0.553819	0.584563	0.6378	0.721314		4	1	0.203879	0.278587	0.612041	0.586416	0.659089	0.685292		4	1	0.0706597	0.0588382	0.0951361	0.119888	0.564449	0.631311
4	2	0	0	0.0524056	0.311504	0.416482	0.542622		4	2	0.15836	0.245266	0.475982	0.560724	0.633691	0.74765		4	2	0.184169	0.265972	0.590759	0.589506	0.657247	0.676987		4	2	0.0635989	0.063766	0.0662537	0.152816	0.522926	0.650339
4	3	0	0	0.0659832	0.208272	0.43116	0.561627		4	3	0.183118	0.183516	0.480046	0.589547	0.616608	0.653597		4	3	0.195541	0.264995	0.594575	0.605718	0.677555	0.681098		4	3	0.0587641	0.0587874	0.0706279	0.215017	0.557681	0.664324
4	4	0	0	0.0734813	0.0689571	0.446971	0.544257		4	4	0.157897	0.270229	0.468799	0.547333	0.611299	0.693836		4	4	0.195276	0.243245	0.591011	0.592631	0.664979	0.678634		4	4	0.0649265	0.0646163	0.0972463	0.233233	0.520931	0.639036
4	5	0	0	0	0.188982	0.456674	0.517821		4	5	0.177051	0.31113	0.529915	0.600795	0.61076	0.679483		4	5	0.181401	0.236103	0.585585	0.590701	0.684449	0.666214		4	5	0.0596392	0.0613569	0.0951329	0.174869	0.532663	0.628405
	AVE	0.140905	0.139148	0.156733	0.202289	0.268123	0.286419			AVE	0.188643	0.255109	0.414471	0.481343	0.478522	0.497004			AVE	0.190706	0.254044	0.597251	0.644253	0.679358	0.692612			AVE	0.0756093	0.0769734	0.206805	0.421316	1.51342	1.65976
	n	20	20	20	20	20	20			n	20	20	20	20	20	20			n	20	20	20	20	20	20			n	20	20	20	20	20	20
	No peak	5	5	1	0	0	0			No peak	0	0	0	0	0	0			No reaction	0	0	0	0	0	0			No reaction	0	0	0	0	0	0

## Sheet: Voltage
i) C								ii) MgF								iii) CMg								iv) CM
Sample No.	Stimulus No.	Contractile force (mN)						Sample No.	Stimulus No.	Contractile force (mN)						Sample No.	Stimulus No.	Contractile force (mN)						Sample No.	Stimulus No.	Contractile force (mN)
		(Voltage)								(Voltage)								(Voltage)								(Voltage)
		2	5	10	20	30				2	5	10	20	30				2	5	10	20	30				2	5	10	20	30
1	1	0.191677	0.182164	0.181291	0.190974	0.195747		1	1	0.210226	0.24361	0.292741	0.309643	0.37739		1	1	0.172584	0.208527	0.227197	0.358639	0.407313		1	1	0.158613	1.17596	1.83031	2.5989	2.14984
1	2	0.176777	0.192396	0.183846	0.174333	0.18706		1	2	0.220275	0.25902	0.296184	0.342368	0.351315		1	2	0.181792	0.2063	0.231791	0.304081	0.334385		1	2	0.204142	0.968324	1.99129	2.22143	1.88542
1	3	0.188164	0.187508	0.178843	0.176331	0.194719		1	3	0.226247	0.257461	0.294626	0.358181	0.363487		1	3	0.182652	0.203687	0.236564	0.333639	0.399146		1	3	0.189851	1.12956	1.95532	2.3976	2.00303
1	4	0.204851	0.179549	0.186035	0.196088	0.211573		1	4	0.230237	0.229839	0.305064	0.361854	0.352946		1	4	0.19544	0.216272	0.219617	0.324806	0.388774		1	4	0.195006	1.05728	1.9479	2.36012	2.03607
1	5	0.191978	0.180255	0.209643	0.184922	0.182514		1	5	0.220199	0.249673	0.294259	0.334435	0.358943		1	5	0.173155	0.205996	0.235201	0.365436	0.37626		1	5	0.126363	1.11018	1.94502	2.3558	2.07346
2	1	0.17902	0.19449	0.189174	0.20396	0.195546		2	1	0.229581	0.360582	0.453383	0.53617	0.572798		2	1	0.184055	0.28671	0.47542	0.670544	0.819557		2	1	0.250417	1.38223	1.73414	2.7342	2.83257
2	2	0.181956	0.1869	0.232647	0.193713	0.228461		2	2	0.211382	0.387774	0.500869	0.549667	0.583504		2	2	0.177191	0.28698	0.467688	0.671839	0.792739		2	2	0.0584702	0.479068	1.50884	1.87825	1.45969
2	3	0.18229	0.175949	0.190826	0.193473	0.193844		2	3	0.225141	0.358207	0.511627	0.58007	0.590828		2	3	0.173925	0.290651	0.480607	0.741692	0.788255		2	3	0.147508	1.08285	1.76807	2.53907	2.40335
2	4	0.187225	0.184006	0.199306	0.185136	0.197891		2	4	0.226781	0.374907	0.492338	0.574622	0.600192		2	4	0.174197	0.28003	0.463087	0.687058	0.749942		2	4	0.13652	0.842193	1.61196	2.55185	2.48114
2	5	0.201759	0.190722	0.189967	0.190259	0.195188		2	5	0.227501	0.357668	0.499377	0.575275	0.601083		2	5	0.185887	0.295282	0.468342	0.709221	0.76227		2	5	0.0938817	1.03489	1.72286	2.58543	2.47634
3	1	0	0.256607	0.639185	0.819154	0.923434		3	1	0.25391	0.494245	0.951766	1.19802	1.29828		3	1	0.185771	0.525839	1.31659	1.84006	2.02834		3	1	0.172701	1.12132	2.32889	3.27076	3.4951
3	2	0	0.048658	0.542622	0.269324	0.262189		3	2	0.236906	0.570786	0.966674	1.24037	1.31088		3	2	0.190486	0.550981	1.28788	1.85492	2.02329		3	2	0.20572	1.18885	2.36283	3.30369	3.48335
3	3	0	0.107848	0.561627	0.46885	0.555224		3	3	0.231542	0.612365	1.01497	1.25463	1.30648		3	3	0.1956	0.497979	1.26454	1.90994	2.05345		3	3	0.188408	1.32473	2.35043	3.31816	3.42663
3	4	0	0.158602	0.544257	0.540585	0.59446		3	4	0.23841	0.546901	0.996075	1.24871	1.31105		3	4	0.190481	0.574964	1.27505	1.86782	2.01677		3	4	0.154459	1.12768	2.33853	3.30947	3.38632
3	5	0	0.121474	0.517821	0.579833	0.621323		3	5	0.250274	0.591145	0.99688	1.23765	1.33022		3	5	0.188424	0.510525	1.27669	1.86864	2.01333		3	5	0.218149	1.21393	2.32457	3.32236	3.41304
	AVE	0.125713	0.169808	0.316473	0.304462	0.329278		3	1	0.162788	0.540223	0.989607	1.27676	1.37853		3	1	0.359821	0.405246	0.585045	0.923656	0.953806		3	1	0.0925592	0.310553	0.632621	1.01572	1.08436
	N	15	15	15	15	15		3	2	0.0864582	0.525528	0.995363	1.27292	1.24596		3	2	0.290773	0.429149	0.589801	0.922049	0.950782		3	2	0.0780503	0.26491	0.647654	1.00048	1.11405
	No peak	5	0	0	0	0		3	3	0.120946	0.519995	0.984395	1.27334	1.25018		3	3	0.279648	0.421715	0.606019	0.924634	0.941709		3	3	0.0685864	0.304911	0.664537	1.07791	1.16515
								3	4	0.11315	0.554354	0.988289	1.26387	1.22258		3	4	0.285522	0.406442	0.591031	0.907615	0.933362		3	4	0.0681226	0.286964	0.639061	1.07808	1.146
								3	5	0.138219	0.561692	1.01041	1.2886	1.21856		3	5	0.296807	0.443088	0.58965	0.892486	0.946861		3	5	0.114953	0.3258	0.628417	1.05125	1.14113
									AVE	0.203009	0.429799	0.691745	0.853859	0.88126			AVE	0.213211	0.362318	0.644391	0.953938	1.03402			AVE	0.146124	0.88661	1.64666	2.29853	2.2328
									N	20	20	20	20	20			N	20	20	20	20	20			N	20	20	20	20	20
									No peak	0	0	0	0	0			No peak	0	0	0	0	0			No peak	0	0	0	0	0
